# Supplementary material for: Long-term effects of buried vertebrate carcasses on soil biogeochemistry in the Northern Great Plains
Source: PLoS One. 2023 Nov 8;18(11):e0292994. doi: 10.1371/journal.pone.0292994 (PMC10631625; doi:10.1371/journal.pone.0292994)
Supplement: S1 Table — (XLSX) [file pone.0292994.s002.xlsx]

## Sheet: Sheet1
Sample date	Sample	Sample location	Distance from mound (m)	Sample depth (cm)	Soil temp in field (F)	pH	Temperature (in lab, measuring pH and conductivity) (C)	Conductivity (µS/cm)	Soil color	Soil color (description)
2021-11-10	101121_001	N of mound, control (same as 004 April)	~ 5	0-5	45.7	7.62	20.7	53.66	10YR 2/2	very dark brown
2021-11-10	101121_002	W of mound, control	~ 5	0-5	43.9	7.66	20.6	157.6	10YR 2/2	very dark brown
2021-11-10	101121_013	NE of mound, control (same as 005 April)	~ 5	0-5	43.8	8	20.6	68.74	10YR 3/3	dark brown
2021-11-10	101121_017	Profile 1	0	40	45.5	7.07	20.9	601	10YR 3/3	dark brown
2021-11-10	101121_018	Profile 1	0	30-35	46.2	8.16	21	139.6	10YR 3/3	dark brown
2021-11-10	101121_019	Profile 1	0	20-25	44.8	8.51	20.9	98.02	10YR 3/3	dark brown
2021-11-10	101121_020	Profile 1	0	10-15	44.2	8.61	20.9	82.28	10YR 2/2	very dark brown
2021-11-10	101121_021	Profile 1	0	0-5	44.4	8.61	21.1	129.5	10YR 3/4	dark yellowish brown
2021-11-10	101121_022	Profile 1	0	45-50	46.6	5.35	20.9	712.5	10YR 3/3	dark brown
2021-11-10	101121_023	Profile 2	0	45-50	46.6	5.26	20.9	1193	10YR 3/3	dark brown
2021-11-10	101121_024	Profile 2	0	40	45.3	6.89	20.9	824.4	10YR 2/2	very dark brown
2021-11-10	101121_025	Profile 2	0	30-35	45.3	8.11	20.6	135.4	10YR 2/2	very dark brown
2021-11-10	101121_026	Profile 2	0	20-25	45	8.64	20.8	71.15	10YR 2/2	very dark brown
2021-11-10	101121_027	Profile 2	0	10-15	44.6	8.79	20.9	83.58	10YR 4/4	dark yellowish brown
2021-11-10	101121_028	Profile 2	0	0-5	45.7	8.71	20.9	105.9	10YR 3/2	very dark greyish brown
2021-11-10	101121_029	Profile 3	0	40-45	47.1	4.95	21.4	1478	10YR 4/2	dark greyish brown
2021-11-10	101121_030	Profile 3	0	30-35	46.2	5.2	21.4	1750	10YR 3/4	dark yellowish brown
2021-11-10	101121_031	Profile 3	0	20-25	45.3	7.33	21.1	1018	10YR 3/3	dark brown
2021-11-10	101121_032	Profile 3	0	10-15	45.1	8.37	21.1	238.2	10YR 4/4	dark yellowish brown
2021-11-10	101121_033	Profile 3	0	0-5	46.8	8.37	21.2	377.1	10YR 4/3	brown
2021-11-17	171121_034	N of mound, control	~ 5	10-15	N.M.	8.25	20.6	82.86	10YR 4/4	dark yellowish brown
2021-11-17	171121_035	N of mound, control	~ 5	20-25	N.M.	8.58	20.4	103.8	10YR 4/4	dark yellowish brown
2021-11-17	171121_036	N of mound, control	~ 5	30-35	N.M.	8.57	20.2	166.6	10YR 3/2	very dark greyish brown
2021-11-17	171121_037	N of mound, control	~ 5	40-45	N.M.	8.77	20.2	166.7	10YR 3/3	dark brown
2021-11-17	171121_038	W of mound, control	~ 5	10-15	N.M.	8.32	20.4	176.6	10YR 2/2	very dark brown
2021-11-17	171121_039	W of mound, control	~ 5	20-25	N.M.	8.58	20.4	178.2	10YR 4/2	dark greyish brown
2021-11-17	171121_040	W of mound, control	~ 5	30-35	N.M.	8.6	20.4	280.2	10YR 4/3	brown
2021-11-17	171121_041	W of mound, control	~ 5	40-45	N.M.	8.48	20.2	385.2	10YR 3/3	dark brown
2021-11-17	171121_042	SW of mound, control	~ 5	10-15	N.M.	8.63	20.6	70.87	10YR 3/3	dark brown
2021-11-17	171121_043	SW of mound, control	~ 5	20-25	N.M.	8.85	20.7	91.63	10YR 3/4	dark yellowish brown
2021-11-17	171121_044	SW of mound, control	~ 5	30-35	N.M.	8.69	20.6	169.2	10YR 2/2	very dark brown
2021-11-17	171121_045	SW of mound, control	~ 5	40-45	N.M.	8.71	20.5	200.8	10YR 2/2	very dark brown
									10YR 3/3	dark brown
									10YR 3/4	dark yellowish brown
									10YR 2/2	very dark brown
									10YR 2/2	very dark brown
									10YR 3/4	dark yellowish brown
									10YR 3/4	dark yellowish brown
									10YR 2/2	very dark brown
									10YR 3/4	dark yellowish brown
									10YR 3/3	dark brown
									10YR 3/3	dark brown
