# Supplementary material for: Long-term effects of buried vertebrate carcasses on soil biogeochemistry in the Northern Great Plains
Source: PLoS One. 2023 Nov 8;18(11):e0292994. doi: 10.1371/journal.pone.0292994 (PMC10631625; doi:10.1371/journal.pone.0292994)
Supplement: S2 Table — (XLSX) [file pone.0292994.s003.xlsx]

## Sheet: Sheet4
					Na		Mg		Al		P		K		Ca		Ti		V		Cr		Mn		Fe		Co		Ni		Cu		Zn		As		Se		Sr		Mo		Ag		Cd		Sb		Ba
Sample Name	ICP-MS ID	Location	Sample Depth	Sample Mass (g)	Conc. [ ug/g ]	Conc. RSD	Conc. [ ug/g ]	Conc. RSD	Conc. [ ug/g ]	Conc. RSD	Conc. [ ug/g ]	Conc. RSD	Conc. [ ug/g ]	Conc. RSD	Conc. [ ug/g ]	Conc. RSD	Conc. [ ug/g ]	Conc. RSD	Conc. [ ug/g ]	Conc. RSD	Conc. [ ug/g ]	Conc. RSD	Conc. [ ug/g ]	Conc. RSD	Conc. [ ug/g ]	Conc. RSD	Conc. [ ug/g ]	Conc. RSD	Conc. [ ug/g ]	Conc. RSD	Conc. [ ug/g ]	Conc. RSD	Conc. [ ug/g ]	Conc. RSD	Conc. [ ug/g ]	Conc. RSD	Conc. [ ug/g ]	Conc. RSD	Conc. [ ug/g ]	Conc. RSD	Conc. [ ug/g ]	Conc. RSD	Conc. [ ug/g ]	Conc. RSD	Conc. [ ug/g ]	Conc. RSD	Conc. [ ug/g ]	Conc. RSD	Conc. [ ug/g ]
101121_021	BG021	Profile 1	0-5	3.34	4.81819	0.845032	70.6234	2.31166	121.02	2.72143	3.57525	25.584	230.65	2.45557	297.884	1.5725	0.644111	6.67267	0.656643	4.49037	0.147364	19.0557	1.34816	3.23432	90.5396	2.23983	0.0849872	36.5399	0.213796	15.0342	0.272066	10.0953	0.712025	6.98568	0.173857	25.3942	<LLOQ	19.5363	1.38076	3.18225	0.113182	21.6718	0.0645541	46.8821	0.0777777	40.3361	0.299676	5.08329	2.93571
101121_020	BG020	Profile 1	2023-10-15	3.34	5.49048	3.69906	28.3087	1.69182	2.53843	5.45447	<LLOQ	N/A	19.1326	3.99696	131.834	1.89681	<LLOQ	30.7412	0.0832809	3.54797	<LLOQ	29.5966	0.138545	2.21556	2.75196	0.950788	<LLOQ	21.2553	<LLOQ	22.0878	<LLOQ	4.40361	<LLOQ	4.24387	<LLOQ	26.6318	<LLOQ	233.213	0.804069	2.94995	<LLOQ	1.52855	<LLOQ	84.1321	<LLOQ	66.4415	<LLOQ	28.8374	0.274788
101121_019	BG019	Profile 1	20 -25	3.34	12.1566	0.210495	35.9305	1.37507	1.73179	9.9931	<LLOQ	N/A	1.31726	7.75007	117.789	3.22403	<LLOQ	108.448	0.0948606	6.26478	<LLOQ	24.3505	0.157023	8.91431	2.03189	0.764329	<LLOQ	8.96775	<LLOQ	63.3944	<LLOQ	2.51038	<LLOQ	21.432	<LLOQ	7.92765	<LLOQ	N/A	0.924284	1.90835	0.10931	3.18626	<LLOQ	48.2662	<LLOQ	29.2614	<LLOQ	3.03741	0.198389
101121_018	BG018	Profile 1	30-35	3.34	23.4878	1.51847	40.2772	1.60697	1.53928	5.4987	<LLOQ	N/A	1.6023	18.1971	118.02	1.64788	<LLOQ	43.3192	0.0888141	1.1592	<LLOQ	26.66	0.122483	2.99287	2.27433	2.32845	<LLOQ	23.7568	<LLOQ	6.1199	<LLOQ	2.29316	0.77517	3.9803	<LLOQ	31.5108	<LLOQ	235.525	0.871268	0.727628	0.102129	1.07162	<LLOQ	164.336	<LLOQ	76.0155	<LLOQ	34.3459	0.161622
101121_017	BG017	Profile 1	40	3.34	56.4376	2.60573	119.957	2.66509	0.93755	7.98132	<LLOQ	N/A	9.02027	6.85727	453.647	2.40948	<LLOQ	92.1097	<LLOQ	5.49293	<LLOQ	146.814	0.121429	3.67339	1.24348	0.995306	<LLOQ	4.58789	0.104424	0.73518	0.0785453	6.75375	<LLOQ	22.5125	0.0699644	7.92016	<LLOQ	89.273	1.78868	0.722265	0.105412	5.61909	<LLOQ	141.238	<LLOQ	47.1548	<LLOQ	7.61607	0.080925
101121_022	BG022	Profile 1	45-50	3.34	122.747	1.27289	182.73	1.5433	0.610013	17.7746	<LLOQ	22.7682	55.0754	2.46386	724.447	2.87476	<LLOQ	15.1321	<LLOQ	14.233	<LLOQ	13.7203	0.596205	3.70181	0.756681	5.28537	<LLOQ	4.46753	0.1971	0.611681	0.063229	4.48801	0.869419	2.09441	0.0696461	15.3975	<LLOQ	158.406	2.08402	2.2106	<LLOQ	5.41788	<LLOQ	5.97693	<LLOQ	26.3228	0.0801477	14.4962	<LLOQ
101121_028	BG028	Profile 2	0-5	3.34	5.0631	1.6447	68.8525	0.9712	109.304	0.57753	<LLOQ	34.28	248.646	0.458317	225.822	1.00549	0.557677	11.3636	0.483555	2.31032	0.0904292	4.50835	1.29627	1.69368	83.2753	1.24146	<LLOQ	6.30953	0.161491	4.98143	0.183072	3.7007	0.744137	5.21723	0.0757132	15.1278	<LLOQ	5.61271	1.15098	0.589341	<LLOQ	2.00903	<LLOQ	46.5683	<LLOQ	6.88345	<LLOQ	9.76742	2.20332
101121_027	BG027	Profile 2	2023-10-15	3.34	4.38736	5.33624	26.7207	1.98201	14.506	2.83043	<LLOQ	614.596	77.4933	1.45691	128.509	1.63017	0.257385	15.6101	0.189077	0.829461	<LLOQ	9.61413	0.251334	2.24298	13.5393	1.51369	<LLOQ	17.5258	<LLOQ	10.4642	<LLOQ	4.43071	0.970865	0.647181	<LLOQ	29.8304	<LLOQ	N/A	0.769107	2.80165	<LLOQ	5.61943	<LLOQ	28.6174	<LLOQ	10.9642	<LLOQ	16.4446	0.577958
101121_026	BG026	Profile 2	20 -25	3.34	7.96684	1.05841	32.7712	1.31209	1.70135	8.60026	<LLOQ	80.3853	10.1167	3.58351	99.1827	4.60979	<LLOQ	100.623	0.0817174	5.81451	<LLOQ	9.5047	0.120211	4.91444	2.00911	1.65539	<LLOQ	20.2811	<LLOQ	N/A	0.0669652	4.19773	<LLOQ	5.93383	<LLOQ	19.368	<LLOQ	N/A	0.890675	1.70594	0.073147	2.61648	<LLOQ	161.204	<LLOQ	49.9392	<LLOQ	16.7076	0.267503
101121_025	BG025	Profile 2	30-35	3.34	19.4389	1.61827	35.4327	2.05677	1.45914	7.59659	<LLOQ	29.1625	2.89769	5.38051	108.305	2.28477	<LLOQ	70.4838	0.102847	5.24939	<LLOQ	17.106	0.141747	3.04344	2.16169	1.2889	<LLOQ	15.2821	<LLOQ	38.9479	<LLOQ	1.60944	<LLOQ	44.0451	<LLOQ	39.68	<LLOQ	N/A	0.795156	2.99999	0.0837153	5.13935	<LLOQ	29.4187	<LLOQ	63.7617	<LLOQ	35.7023	0.237089
101121_024	BG024	Profile 2	40	3.34	70.03	1.1491	154.235	0.9294	<LLOQ	15.6065	6.99103	13.2555	29.4744	0.969655	591.875	0.943205	<LLOQ	91.8483	0.083891	4.20613	<LLOQ	12.4832	0.135091	1.91723	<LLOQ	2.40191	<LLOQ	7.07279	0.125957	3.00819	0.0934447	3.77363	<LLOQ	3.35294	0.0813887	5.56453	<LLOQ	N/A	2.54581	0.928748	0.112782	3.14801	<LLOQ	1.71527	<LLOQ	28.1418	<LLOQ	9.80915	0.0736677
101121_023	BG023	Profile 2	45-50	3.34	114.234	3.48103	247.54	2.19009	<LLOQ	16.8079	4.48131	25.0214	117.99	2.03525	1221.59	0.992688	<LLOQ	50.915	<LLOQ	5.73701	<LLOQ	31.0104	1.12	4.3104	1.27141	3.87467	<LLOQ	6.57635	0.197674	2.23257	0.06093	2.27992	1.57881	3.73053	0.0681364	19.8498	<LLOQ	N/A	3.78973	1.55808	<LLOQ	14.2743	<LLOQ	9.79522	<LLOQ	12.8446	<LLOQ	17.9309	<LLOQ
101121_033	BG033	Profile 3	0-5	3.34	<LLOQ	2.83038	36.7442	1.10081	53.8193	1.18386	6.41674	10.5656	242.687	0.131262	149.409	0.969491	0.333523	10.7464	0.205583	2.68889	<LLOQ	5.69726	0.760806	2.90316	50.3188	0.641664	<LLOQ	2.45099	0.188407	2.59504	0.179424	1.78912	0.746249	3.56164	0.115548	11.6281	<LLOQ	N/A	0.506601	5.54561	<LLOQ	2.88643	<LLOQ	30.0849	<LLOQ	30.1958	<LLOQ	13.175	0.616776
101121_032	BG032	Profile 3	2023-10-15	3.34	6.79439	1.58926	28.2082	2.06657	9.32446	1.53311	<LLOQ	130.969	127.109	1.27779	131.988	1.74375	0.112356	29.2421	0.0606098	3.84388	<LLOQ	17.7263	0.266042	3.9207	14.2628	0.72365	<LLOQ	19.9086	0.110347	5.765	0.120697	3.09309	<LLOQ	4.00862	<LLOQ	6.32427	<LLOQ	N/A	0.524877	0.507892	0.0926582	0.829905	<LLOQ	141.753	<LLOQ	30.8248	<LLOQ	14.8817	0.25127
101121_031	BG031	Profile 3	20 -25	3.34	29.6271	0.402583	137.815	1.09984	<LLOQ	1.07123	<LLOQ	1190.28	51.0411	1.73527	493.526	0.726531	<LLOQ	66.6574	<LLOQ	8.30951	<LLOQ	46.5185	0.106145	1.29833	<LLOQ	1.57234	<LLOQ	5.91042	0.0790629	6.3351	0.0658815	2.32439	<LLOQ	3.3935	<LLOQ	6.2155	<LLOQ	N/A	2.2485	0.330326	0.130707	1.40702	<LLOQ	20.4889	<LLOQ	18.7949	<LLOQ	24.1145	0.31388
101121_030	BG030	Profile 3	30-35	3.34	82.3461	2.86811	281.502	2.80217	<LLOQ	9.07506	37.8058	5.17103	90.0122	2.025	1372.16	0.687296	<LLOQ	49.4725	<LLOQ	8.67323	<LLOQ	66.8146	0.561817	3.46962	<LLOQ	0.68968	<LLOQ	0.211056	0.189431	1.63768	0.0602799	3.08907	0.806264	6.48264	0.0880128	15.3804	<LLOQ	N/A	5.46498	0.912518	<LLOQ	9.49315	<LLOQ	30.1929	<LLOQ	0.230482	<LLOQ	40.0611	0.076469
101121_029	BG029	Profile 3	40-45	3.34	99.4562	0.118385	256.191	0.932003	0.935918	8.21487	<LLOQ	196.688	173.706	0.309078	1310.43	0.838973	<LLOQ	86.6058	<LLOQ	14.2513	<LLOQ	4.91535	2.0513	1.45588	1.02223	1.5198	<LLOQ	2.9673	0.30739	0.782123	<LLOQ	4.0549	5.28354	2.80654	<LLOQ	6.39924	<LLOQ	197.305	3.45061	1.3376	<LLOQ	17.4004	<LLOQ	8.18229	<LLOQ	11.1487	<LLOQ	4.99711	0.102619
101121_001	BG001	BG_AE_001	N of mound, control	3.34	<LLOQ	5.19338	20.682	1.33159	23.6382	1.58038	<LLOQ	N/A	146.045	1.58061	79.3147	1.71723	0.332887	15.9139	0.0699713	7.004	<LLOQ	18.9978	0.358743	0.602193	32.1767	0.936837	<LLOQ	7.62451	<LLOQ	19.0122	0.0833153	1.75229	<LLOQ	1.78049	<LLOQ	9.68951	<LLOQ	154.481	0.26721	2.44219	<LLOQ	4.2765	<LLOQ	117.012	<LLOQ	40.6042	0.0789609	8.80003	0.386617
171121_034	BG034	BG_AE_034B	N of mound, control	3.34	<LLOQ	8.64654	39.7151	2.50034	49.1639	3.36949	9.98447	15.0599	126.334	1.9785	170.49	0.249689	0.448098	11.4838	0.132881	7.29375	<LLOQ	5.16205	0.776303	1.90377	61.4571	1.92389	<LLOQ	6.04912	<LLOQ	6.91725	0.0966771	3.37982	0.712401	8.94256	0.0698492	7.13241	<LLOQ	N/A	0.635745	1.44601	<LLOQ	15.3052	<LLOQ	35.4918	<LLOQ	38.5289	<LLOQ	40.6842	1.11786
171121_035	BG035	BG_AE_035	N of mound, control	3.34	<LLOQ	1.48144	39.6427	0.979679	43.8051	1.32562	8.02274	17.4149	101.669	1.84376	211.544	1.92739	0.4318	7.04941	0.143874	3.31655	<LLOQ	8.23604	0.749501	0.875981	60.3376	0.700862	<LLOQ	12.2309	<LLOQ	11.8965	0.105153	2.54454	<LLOQ	4.98852	0.109478	14.7402	<LLOQ	N/A	0.711359	0.551838	<LLOQ	15.6246	<LLOQ	120.624	<LLOQ	15.8122	<LLOQ	22.9674	1.14001
171121_036	BG036	BG_AE_036	N of mound, control	3.34	<LLOQ	1.13117	45.9248	1.71086	52.1633	2.33643	7.11761	8.64831	106.239	1.1425	389.127	0.962074	0.489491	4.99868	0.16502	1.79818	<LLOQ	1.93404	1.17689	0.294937	81.068	0.725748	<LLOQ	6.24726	0.0692553	8.37082	0.112937	0.256924	<LLOQ	3.59682	0.212853	10.401	<LLOQ	46.884	0.864007	1.47172	<LLOQ	10.9014	<LLOQ	60.4161	<LLOQ	46.9496	<LLOQ	7.65149	1.71784
171121_037	BG037	BG_AE_037	N of mound, control	3.34	<LLOQ	5.53759	47.0574	1.31814	46.9334	3.13879	<LLOQ	43.1746	113.005	2.09727	430.215	0.692952	0.41491	30.4388	0.134669	0.953597	<LLOQ	3.82275	1.31644	2.26048	71.1018	1.59733	<LLOQ	8.80234	<LLOQ	7.932	0.103852	0.822364	<LLOQ	1.47188	0.176697	1.8644	<LLOQ	70.0641	0.848698	1.07459	<LLOQ	5.03477	<LLOQ	56.2358	<LLOQ	15.6151	<LLOQ	34.6896	1.87818
101121_002	BG002	BG_AE_002	W of mound, control	3.34	<LLOQ	4.34811	25.612	0.427136	17.8819	2.70987	<LLOQ	N/A	255.566	1.21773	101.245	4.86015	0.188145	7.77584	<LLOQ	4.09343	<LLOQ	29.3003	0.411188	0.950191	24.0603	1.72735	<LLOQ	6.75289	<LLOQ	12.32	0.0715056	3.09565	<LLOQ	11.4753	<LLOQ	22.626	<LLOQ	89.9439	0.326343	4.63292	<LLOQ	4.21467	<LLOQ	110.643	<LLOQ	10.0465	<LLOQ	11.3749	0.367963
171121_038	BG038	BG_AE_038	W of mound, control	3.34	4.78117	3.76759	38.2467	0.493449	38.5633	1.99701	7.2335	12.5758	224.565	0.78683	136.085	0.607637	0.403842	8.67803	0.106225	4.08929	<LLOQ	6.31803	0.747609	3.13754	49.9498	1.21796	<LLOQ	7.4337	<LLOQ	2.98974	0.0950585	1.2542	0.907022	2.21291	0.0610056	15.0172	<LLOQ	163.917	0.442541	1.2751	<LLOQ	21.6863	<LLOQ	60.3486	<LLOQ	20.6072	<LLOQ	74.0567	0.834233
171121_039	BG039	BG_AE_039	W of mound, control	3.34	3.02314	2.68794	42.1286	1.18065	45.1215	2.06883	5.83974	30.7593	149.144	0.236509	221.208	0.825956	0.424661	10.3095	0.168715	1.69774	<LLOQ	4.56298	0.713749	0.823116	56.4863	1.03015	<LLOQ	2.44474	<LLOQ	2.79679	0.0995244	3.37984	<LLOQ	4.88815	0.137431	7.6605	<LLOQ	N/A	0.591569	4.51132	<LLOQ	15.1199	<LLOQ	133.442	<LLOQ	23.0722	<LLOQ	45.4168	1.09973
171121_040	BG040	BG_AE_040	W of mound, control	3.34	7.63618	2.06637	24.3065	1.70053	9.89713	4.11831	<LLOQ	565.144	123.939	1.57939	314.199	1.12303	0.128795	12.3097	<LLOQ	8.32328	<LLOQ	30.8189	0.330664	1.21503	14.4517	1.27893	<LLOQ	33.2344	<LLOQ	11.7222	0.100293	4.09136	<LLOQ	16.8272	0.0742025	15.0418	<LLOQ	127.607	0.540407	2.11558	<LLOQ	4.35619	<LLOQ	43.7928	<LLOQ	46.381	<LLOQ	53.5192	0.686408
171121_041	BG041	BG_AE_041	W of mound, control	3.34	42.6639	1.03331	41.2783	0.456902	<LLOQ	4.56314	<LLOQ	N/A	199.683	0.89463	185.566	2.81858	<LLOQ	41.8368	<LLOQ	10.4548	<LLOQ	30.3104	<LLOQ	2.37308	0.968664	2.06701	<LLOQ	8.20829	<LLOQ	N/A	<LLOQ	4.68979	<LLOQ	33.6524	<LLOQ	13.5106	<LLOQ	N/A	0.779925	1.98978	<LLOQ	8.61477	<LLOQ	9.71648	<LLOQ	87.1755	<LLOQ	N/A	0.522707
101121_013	BG013	BG_AE_013	SW of mound, control	3.34	<LLOQ	6.0531	27.1833	1.7194	28.6883	1.80774	<LLOQ	N/A	142.151	1.27595	113.949	1.45556	0.368436	36.6605	0.0731432	2.89524	<LLOQ	8.21917	0.539435	2.11544	39.1494	1.27459	<LLOQ	6.06426	<LLOQ	7.1693	0.0696768	1.66196	<LLOQ	4.68817	<LLOQ	5.83784	<LLOQ	N/A	0.295126	2.47228	<LLOQ	1.11595	<LLOQ	45.4366	<LLOQ	58.0962	<LLOQ	6.91954	0.561416
171121_042	BG042	BG_AE_042	SW of mound, control	3.34	<LLOQ	3.93527	32.5972	0.381967	35.8916	1.34547	3.24581	47.8589	73.83	0.644663	144.538	3.10349	0.442614	19.3461	0.0982107	9.07507	<LLOQ	6.10533	0.58336	3.19462	46.656	1.47982	<LLOQ	7.58663	<LLOQ	8.07411	0.0695907	0.416526	<LLOQ	5.4005	0.0813924	10.5938	<LLOQ	N/A	0.424564	3.17728	<LLOQ	9.18634	<LLOQ	6.32498	<LLOQ	14.0772	<LLOQ	235.807	0.7985
171121_043	BG043	BG_AE_043	SW of mound, control	3.34	<LLOQ	3.55398	27.2212	1.66397	22.3014	3.08522	<LLOQ	5.47764	59.7443	0.690953	254.584	2.58994	0.3119	13.3462	0.100054	1.39729	<LLOQ	4.15033	0.48391	2.81189	33.3084	1.31869	<LLOQ	14.3417	<LLOQ	22.9935	0.0712579	4.47955	<LLOQ	6.0231	0.127748	10.3426	<LLOQ	228.367	0.469441	4.2973	<LLOQ	8.33888	<LLOQ	26.659	<LLOQ	37.2023	<LLOQ	23.9016	0.766981
171121_044	BG044	BG_AE_044	SW of mound, control	3.34	<LLOQ	1.68901	29.5822	1.08064	19.6735	1.47124	<LLOQ	1067.18	79.2781	1.11251	396.267	1.24477	0.203498	13.415	0.070502	3.04276	<LLOQ	6.21713	0.714261	1.23166	37.3411	0.852706	<LLOQ	7.67177	<LLOQ	6.51108	0.0690033	4.84005	<LLOQ	0.310097	0.13451	8.23351	<LLOQ	109.467	0.588272	0.798323	<LLOQ	6.15361	<LLOQ	15.622	<LLOQ	47.7218	<LLOQ	292.213	1.00792
171121_045	BG045	BG_AE_045	SW of mound, control	3.34	4.96591	2.7325	40.3826	0.166146	33.565	2.45396	<LLOQ	107.561	114.397	0.39776	513.633	0.698013	0.323408	7.50069	0.101968	5.02908	<LLOQ	7.44578	1.14314	1.74491	59.681	0.145156	<LLOQ	11.2516	<LLOQ	14.6128	0.100246	5.00137	<LLOQ	8.59441	0.156168	10.8731	<LLOQ	125.022	0.776203	4.39733	<LLOQ	6.41316	<LLOQ	28.6536	<LLOQ	25.3493	<LLOQ	1233.52	1.55696
LLOQ = 3 ug/g for Na, Mg, P, and K; 0.6 ug/g for Al, Ca; 0.06 ug/g for all other elements
[truncated: 5 more columns]
