# Supplementary material for: Long-term effects of buried vertebrate carcasses on soil biogeochemistry in the Northern Great Plains
Source: PLoS One. 2023 Nov 8;18(11):e0292994. doi: 10.1371/journal.pone.0292994 (PMC10631625; doi:10.1371/journal.pone.0292994)
Supplement: S3 Table — (XLSX) [file pone.0292994.s004.xlsx]

## Sheet: Sheet1
					Na		Mg		Al		P		K		Ca		Ti		V		Cr		Mn		Fe		Co		Ni		Cu		Zn		As		Sr		Mo		Cd		Sb		Ba		Pb		Source File
Sample Name	ICP-MS ID	Location	Sample Depth	Sample Mass (g)	Conc. [ ug/g ]	Conc. RSD	Conc. [ ug/g ]	Conc. RSD	Conc. [ ug/g ]	Conc. RSD	Conc. [ ug/g ]	Conc. RSD	Conc. [ ug/g ]	Conc. RSD	Conc. [ ug/g ]	Conc. RSD	Conc. [ ug/g ]	Conc. RSD	Conc. [ ug/g ]	Conc. RSD	Conc. [ ug/g ]	Conc. RSD	Conc. [ ug/g ]	Conc. RSD	Conc. [ ug/g ]	Conc. RSD	Conc. [ ug/g ]	Conc. RSD	Conc. [ ug/g ]	Conc. RSD	Conc. [ ug/g ]	Conc. RSD	Conc. [ ug/g ]	Conc. RSD	Conc. [ ug/g ]	Conc. RSD	Conc. [ ug/g ]	Conc. RSD	Conc. [ ug/g ]	Conc. RSD	Conc. [ ug/g ]	Conc. RSD	Conc. [ ug/g ]	Conc. RSD	Conc. [ ug/g ]	Conc. RSD	Conc. [ ug/g ]	Conc. RSD	Keenan_All_040122
101121-021	BG_AE_021 0325	Profile 1	0-5	0.4137	126.644	0.859501	5128.05	2.47374	20605.1	2.88358	410.55	11.0745	5558.77	2.25123	21540.1	1.15543	157.305	5.99318	99.6724	2.47303	28.6287	2.10883	249.88	2.57373	17123.9	2.41402	6.77276	3.10061	24.4033	1.58304	20.2417	0.802881	73.1932	0.262789	10.8352	10.9076	57.5724	1.72082	2.40824	2.30691	1.21194	13.7451	0.805869	6.32353	172.381	1.43364	9.48277	2.86267	Keenan_All_040122
101121-021	BG_AE_021 0330	Profile 1	0-5	0.3606	168.745	3.79482	6001.39	2.51775	26024.2	2.01645	382.766	2.12317	7162.08	2.99495	20366.3	0.765374	216.552	1.07714	123.808	2.67113	35.5243	3.23195	292.33	1.89764	19768.4	2.60103	7.87248	1.8298	27.9773	3.7551	22.9067	2.4988	84.712	3.13837	12.4724	7.91372	67.5708	3.20086	2.79417	6.71349	1.27164	15.3141	0.98357	6.98923	211.977	1.65888	10.7037	3.05715	Keenan_All_040122
101121-020	BG_AE_020	Profile 1	10-15	0.3561	167.4	1.14049	6330.65	0.455865	25939.8	0.241831	431.21	1.87861	5753.31	1.89533	25181.8	0.702551	183.299	2.68689	127.269	1.04674	35.9927	1.19831	300.541	1.55407	21295.9	0.93687	8.26533	2.8358	29.7279	1.95892	24.7187	3.53371	90.0987	1.65065	13.1142	0.903621	84.2486	1.86961	3.26059	2.16469	1.40555	4.87223	1.14139	4.13534	213.161	2.45012	11.5481	2.99464	Keenan_All_040122
101121-019	BG_AE_019	Profile 1	20 -25	0.4989	180.642	1.11334	6481.45	1.00494	28284.9	1.02845	491.914	11.351	6304.85	0.497439	23278.5	1.1417	195.878	2.92745	139.987	1.2709	39.1531	1.74063	298.313	1.26965	21947.6	0.847552	8.29048	1.964	30.4819	0.604506	25.9978	0.678825	91.2462	1.54179	13.9419	2.8326	77.5959	0.478851	2.88332	0.990633	1.23876	2.36765	1.05998	1.21291	232.928	1.07467	11.788	0.413037	Keenan_All_040122
101121-018	BG_AE_018	Profile 1	30-35	0.4768	194.696	2.94374	5628.63	2.84272	26085.4	2.38549	426.061	4.04666	6007.76	1.75353	6410.17	0.502279	203.636	1.40198	124.479	2.6869	35.503	2.99108	303.507	2.33101	21933.3	1.74688	8.50725	2.96729	31.8577	3.01714	26.199	2.0951	104.266	1.28088	14.8125	5.20159	65.2722	1.4854	3.77048	3.6364	1.62113	6.60657	0.981635	3.2096	219.376	0.408052	12.2106	0.138589	Keenan_All_040122
101121-017	BG_AE_017	Profile 1	40	0.3456	253.306	1.18569	6080.7	0.728021	25212.2	0.620242	1715.62	5.60317	5599.71	0.996168	12452.8	0.720503	206.415	4.86985	121.945	0.503202	33.7774	1.63965	316.689	1.33476	24730.8	0.524167	9.81452	1.4443	38.9138	2.41083	30.3156	5.5265	135.621	4.15582	16.036	2.79525	88.7638	3.49472	5.00785	6.56113	2.60879	11.9649	1.38966	1.39241	199.827	1.20424	13.9587	2.76846	Keenan_All_040122
101121-022	BG_AE_022A	Profile 1	45-50	0.4717	833.38	3.29268	4156.4	0.826043	22517.8	1.28654	1308.93	4.35942	4844.57	1.03691	4607.95	1.03109	113.75	3.8507	132.979	0.872299	30.4671	0.796541	139.162	1.03004	26065.9	0.585092	7.24295	0.331146	29.9965	1.80871	36.2059	1.80325	119.7	1.69709	17.0456	2.79333	103.246	1.63467	10.1856	2.16697	1.90206	1.49217	1.48589	6.3825	175.941	1.28965	15.4028	1.65285	Keenan_All_040122
101121-022	BG_AE_022B	Profile 1	45-50	0.4432	377.735	3.47435	4438.7	3.02911	23470.1	3.49099	2124.04	5.74948	5048.84	3.60517	6207.03	1.38511	107.207	3.22422	145.483	3.93751	33.1534	2.50922	99.4926	2.58614	30170.5	3.14197	7.29909	4.94891	32.8643	3.95211	42.168	1.84357	132.733	2.11037	19.0423	3.30916	123.654	0.480655	11.4956	3.18867	1.98666	3.07022	1.73991	2.39413	187.123	1.34606	17.7844	0.399269	Keenan_All_040122
101121-028	BG_AE_028	Profile 2	0-5	0.4956	187.704	2.28149	7245.56	1.18643	27837.7	0.820626	558.131	5.09392	8130.47	1.60496	22336.8	1.31142	203.173	3.10293	142.578	0.64742	40.3739	0.989455	352.486	0.982888	24854	0.663085	9.4381	1.66167	34.294	2.13994	29.8835	1.80393	112.443	1.06404	15.5803	4.36866	81.23	1.78487	3.82685	2.30909	1.78316	10.2276	1.37679	7.92739	228.606	1.20116	13.863	0.899707	Keenan_All_032322
101121-027	BG_AE_027	Profile 2	10-15	0.5004	208.67	1.36035	7714.7	2.36032	29901.3	0.36174	505.887	8.94838	7516.93	0.715494	23577.9	0.608585	213.251	2.17568	146.982	1.15115	42.6744	0.767823	381.909	0.264332	25624	1.01496	9.8947	0.810926	36.1164	0.90363	30.6531	1.25866	109.046	1.49745	17.6733	3.1762	87.5362	0.87839	3.33371	2.49856	1.39792	9.1207	1.24849	6.21997	254.272	1.18102	14.3481	1.04328	Keenan_All_032322
101121-026	BG_AE_026	Profile 2	20 -25	0.5345	236.358	1.13287	7874.65	1.55063	33725	1.69309	475.651	1.75883	7309.4	0.910496	25745.3	1.65582	227.296	1.10478	161.694	1.71398	46.1017	1.13013	346.738	1.95781	25936.7	1.06866	9.62327	0.972804	37.1528	3.80495	32.983	1.81803	116.579	2.22991	17.8856	3.04444	97.5401	1.01445	3.47635	1.6863	1.65384	4.1901	1.69968	3.89367	275.797	2.14843	14.9571	1.23714	Keenan_All_032322
101121-025	BG_AE_025	Profile 2	30-35	0.4998	220.479	0.320877	8274.1	1.71775	28639.3	0.831455	507.598	11.1046	6702.73	0.862104	13738.4	1.44479	248.428	1.57837	138.169	1.34172	40.6919	1.24731	386.027	0.483416	25478.5	0.579134	9.69845	1.21053	33.9475	0.744848	30.006	2.20476	104.529	1.52208	17.0883	1.47575	75.4319	1.24336	4.01215	0.777729	1.37193	8.43798	1.65333	6.0904	253.562	0.981755	14.1715	0.872254	Keenan_All_032322
101121-024	BG_AE_024	Profile 2	40	0.4871	307.072	1.26924	6320.27	0.636493	26751.1	1.2458	1903.72	2.93698	6350.78	0.409509	11295.9	1.53762	189.004	3.88718	134.914	1.24923	37.4897	1.16745	309.42	0.579686	27348.8	0.929346	11.0773	1.06355	42.7139	3.41159	34.5347	0.983666	196.012	0.624749	18.7828	1.80271	98.1001	1.3376	6.55681	0.223361	2.50653	1.9336	2.16759	7.4582	224.274	1.19647	16.3169	0.649668	Keenan_All_032322
101121-023	BG_AE_023	Profile 2	45-50	0.5005	391.764	2.64154	5233.01	2.41774	28087.5	2.76327	2098.35	2.21853	6152.75	3.03576	6868.31	0.446041	168.086	2.1165	164.618	2.73259	38.4	1.84369	140.805	4.03734	31161.4	3.19374	8.47897	2.77265	36.4807	0.553362	45.3065	1.28684	211.441	1.78943	21.8699	4.63102	109.814	1.01837	9.16089	1.94155	2.24013	1.77776	2.55796	3.75127	205.947	1.18028	19.9145	1.27641	Keenan_All_032322
101121-033	BG_AE_033	Profile 3	0-5	0.5725	588.518	9.92694	6555.17	10.3548	24529.9	9.83253	755.083	2.28952	8650.16	10.1207	16206.4	0.95279	197.172	9.3528	141.238	9.72603	35.4855	11.0447	349.423	9.47428	37699.4	9.3388	10.2011	8.19512	39.8785	10.1203	32.5739	8.95516	143.046	9.34903	23.0585	12.3165	107.468	8.21784	17.6422	8.86726	2.54328	4.15486	1.4326	5.07654	244.977	9.22896	16.4397	9.57854	Keenan_All_032322
101121-032	BG_AE_032	Profile 3	10-15	0.5503	270.255	4.53718	5389.73	5.49808	23371.1	5.6458	589.357	3.47675	6557.59	5.18818	9827.83	0.25342	114.768	4.16019	135.495	5.4386	33.1499	6.20237	284.575	4.81716	26607.3	5.16077	11.1207	4.89467	46.2918	4.44075	39.2788	4.54013	156.746	2.91938	21.1306	6.55988	106.1	2.86549	10.1555	3.74069	3.2832	2.74462	2.45759	2.00995	199.965	2.94135	16.4294	3.26933	Keenan_All_032322
101121-031	BG_AE_031	Profile 3	20 -25	0.5158	238.532	2.11271	6895.1	3.04558	27751.6	1.7789	620.325	4.24968	6506.17	1.66316	17890.4	0.959525	202.985	3.41364	142.602	2.71213	39.417	2.04558	381.634	2.22264	26514.9	2.22276	12.3458	2.136	46.3594	3.89313	34.5862	2.71043	147.423	2.21994	19.1411	5.47739	84.239	1.25452	6.1222	2.84997	2.74927	9.37026	1.70123	0.945202	243.219	1.44242	15.4549	1.2245	Keenan_All_032322
101121-030	BG_AE_030	Profile 3	30-35	0.4797	313.914	1.96006	5375.45	1.30987	24913.9	0.814792	2544.76	0.932116	6193.94	1.66473	9341.75	1.3518	169.561	1.67712	120.115	1.79518	34.4345	2.01326	311.032	1.68516	27642.6	1.42443	13.8488	1.81226	61.8466	1.1795	40.7719	1.68186	275.682	0.741739	20.2934	4.57055	109.068	0.549955	7.13092	2.301	3.94119	3.61615	1.47558	3.68992	194.902	0.672352	16.4353	0.368901	Keenan_All_032322
101121-029	BG_AE_029	Profile 3	40-45	0.4796	397.045	1.47577	5058.27	1.37951	25697.7	1.56153	1444.95	4.1837	6260.93	0.888897	6319.7	0.978444	160.085	5.67649	141.845	0.914107	35.3877	1.75821	313.855	2.08212	31185	1.56793	10.6733	2.07945	41.578	4.08963	44.849	3.79665	282.015	3.06309	23.31	6.53025	113.585	0.361939	11.1405	2.61839	2.19014	3.45088	2.27455	2.67862	230.927	0.778477	18.4331	1.49329	Keenan_All_032322
101121-001	BG_AE_001	N of mound, control	0-5	0.5245	77.19	1.20979	4107.45	1.38901	10291.3	2.11322	753.559	8.53467	3781.38	1.70917	10001.1	1.43472	193.998	2.57907	29.4678	2.90508	15.0675	1.77895	262.908	2.43171	11107.2	1.74916	4.34872	1.74204	11.829	2.57662	12.2441	0.859123	54.2218	0.955852	5.9976	1.00632	27.1669	1.84437	1.22907	4.8035	0.536752	7.1935	0.490988	8.36731	88.033	0.591806	9.4049	2.74959	Keenan_All_040122
101121-034	BG_AE_034A	N of mound, control	10-15	0.6106	105.138	4.4865	7254.04	2.81508	17122.2	2.14615	870.908	2.71782	6095.77	1.93123	16518.1	0.75466	301.484	2.93231	51.4282	1.90362	26.5308	3.17333	401.205	2.89738	19385.4	2.65491	7.565	4.29792	21.4277	2.84988	20.8134	0.754428	80.7401	2.5251	12.9595	5.221	45.1914	1.01131	1.80377	2.78761	0.422822	25.6985	0.603224	5.59194	150.011	1.33876	14.6364	0.955306	Keenan_All_032322
101121-034	BG_AE_034B	N of mound, control	10-15	0.5093	223.084	1.92729	7283.79	1.29438	17267.3	1.50834	863.688	3.23937	6292.27	1.55467	16686.2	1.32234	268.068	1.27682	51.613	1.98518	27.3482	1.31193	411.913	1.58102	19462.9	1.43193	8.03709	4.43353	20.8204	1.26774	20.971	0.748159	80.7744	0.702945	11.2778	1.24829	45.9968	2.62896	1.88948	3.4027	0.952442	18.8138	0.610193	5.55359	148.594	1.4321	14.9539	1.65553	Keenan_All_032322
101121-035	BG_AE_035	N of mound, control	20 -25	0.465	135.077	2.18708	8829.4	1.24113	17474.4	2.57315	810.32	10.0193	6360.66	1.91327	23317.8	1.34024	332.89	5.08251	51.045	2.20946	27.8916	2.66219	438.032	2.26818	21913.8	2.66682	8.4844	3.13547	23.8687	1.38443	21.8781	2.37219	77.5964	2.87506	14.3647	1.64944	63.6537	1.11986	2.10127	4.62703	0.607518	12.7306	0.577195	8.60891	165.705	0.923497	15.0739	1.13545	Keenan_All_032322
101121-036	BG_AE_036	N of mound, control	30-35	0.5815	108.301	1.25242	9936.16	1.46868	16300.7	1.61679	574.783	4.76802	5789.11	0.891874	29298.1	0.143851	327.157	0.457478	43.4634	1.11027	26.6712	1.14431	419.062	1.75339	20096.1	0.991523	8.37818	0.956587	22.8724	3.23748	19.8115	2.72016	67.1212	1.63162	14.6841	1.41351	49.6985	0.536929	1.36858	4.55671	0.324677	2.08718	0.393393	16.6639	154.031	2.52494	10.8259	0.618889	Keenan_All_032322
101121-037	BG_AE_037	N of mound, control	40-45	0.4267	127.774	2.14646	11011.5	0.891966	16834.8	0.393339	487.588	6.8751	6090.27	0.536614	34451.7	1.63799	339.62	1.82681	44.204	0.694438	27.0707	0.294933	429.537	0.178646	20665.5	0.233247	8.4898	1.40287	22.5869	4.31987	19.0702	3.96261	65.3382	3.35244	14.3373	6.71897	56.7131	1.07317	1.6675	6.59189	0.36192	7.40467	0.442131	3.97416	162.483	1.37242	10.7204	1.78582	Keenan_All_032322
101121-002	BG_AE_002	W of mound, control	0-5	0.4596	85.1767	1.28605	4461.3	1.08854	12754.5	1.79229	986.124	1.88975	4764.45	0.995262	10206.8	0.945977	206.557	2.19731	36.8957	1.38583	17.9636	0.432827	320.471	1.50486	13817.6	1.44083	5.35095	0.17093	14.4852	0.608323	16.7552	2.18107	70.8975	1.71968	8.64823	5.26978	32.93	0.660674	1.56415	4.72037	0.515526	7.03075	0.624991	5.12166	114.101	0.190196	11.2581	0.522056	Keenan_All_040122
101121-038	BG_AE_038	W of mound, control	10-15	0.5564	117.571	0.312591	6359.11	0.795915	18260.7	0.952134	786.071	2.67545	6625.29	0.658061	11535.7	0.844737	286.03	2.09377	57.1311	0.2944	26.7043	2.0564	417.293	0.940493	20213.5	0.649099	7.85324	1.88456	21.5191	1.20455	22.047	2.2725	81.0065	1.2611	12.9003	2.63572	40.7704	1.52719	2.41613	5.11204	0.535945	30.7704	0.57873	6.01798	158.665	1.10622	14.8028	1.0343	Keenan_All_032322
101121-039	BG_AE_039	W of mound, control	20 -25	0.5394	120.965	0.575298	9826.06	0.99134	19382.7	1.31808	673.74	8.21816	6980.38	0.871544	24612.1	0.439369	337.548	3.87922	56.077	2.125	29.5371	1.3318	444.87	1.03918	22408.7	1.14024	9.07338	2.13713	25.5801	1.24191	23.9624	0.678652	94.5895	1.96983	15.7824	2.23272	50.0869	1.53356	1.88578	4.5007	0.462643	25.7895	0.484439	4.40027	165.358	0.697641	12.0573	0.0407867	Keenan_All_032322
101121-040	BG_AE_040	W of mound, control	30-35	0.4734	151.432	1.13104	11808.7	0.450358	17735.1	0.546724	399.157	5.75348	6833.49	0.470212	33958.6	0.70255	417.303	1.8606	43.2509	0.308149	29.3564	1.27992	465.433	0.565361	22593.4	0.266554	9.78459	2.36573	25.2183	1.65117	21.1281	1.40378	62.5764	1.79599	15.5158	1.36254	51.0984	1.2978	1.25149	2.60366	0.278318	15.6408	0.342037	6.52644	149.961	0.664526	9.72159	0.313907	Keenan_All_032322
101121-041	BG_AE_041	W of mound, control	40-45	0.4266	175.104	0.929649	11554.8	0.593108	16222.2	0.857142	360.062	12.1149	6626.33	0.957158	34535.2	0.243096	427.754	2.67056	38.5696	0.69755	28.1887	2.24394	458.225	0.901233	22191.1	0.785281	9.53165	0.774065	24.7667	3.56447	20.4587	1.28306	61.2185	1.82793	15.885	4.77813	53.2974	1.73934	1.43593	9.01554	0.335038	10.3716	0.279957	23.8146	157.414	1.43133	9.3396	0.638373	Keenan_All_032322
101121-013	BG_AE_013	SW of mound, control	0-5	0.4342	98.3444	4.91738	5790.38	1.78562	14602.5	3.15262	823.267	4.01778	5127.06	2.48416	12626.9	0.342206	280.46	3.13866	40.5184	2.86487	20.8225	5.27562	380.426	2.653	16300.5	2.10434	6.25324	2.76494	16.4712	1.49681	17.2561	0.58392	66.9402	1.70197	9.90421	2.56555	32.4217	1.8002	1.69902	3.04906	0.408871	19.7338	0.417517	13.0255	128.636	1.18597	12.2155	1.19733	Keenan_All_040122
101121-042	BG_AE_042	SW of mound, control	10-15	0.4217	125.799	1.97214	8026.1	0.902052	18650.1	1.02857	660.54	4.29884	6733.46	2.08019	16310.5	1.4434	352.876	2.36672	56.2823	1.01579	28.9026	2.718	475.367	0.582747	21921.7	1.28654	8.74326	2.9309	23.6988	2.81796	23.5961	1.65021	85.2595	3.34388	15.977	9.06183	42.8096	1.3795	1.87677	5.9569	0.532647	9.44432	0.625244	14.7948	160.926	2.42054	15.6491	0.711778	Keenan_All_032322
101121-043	BG_AE_043	SW of mound, control	20 -25	0.4621	76.9003	2.89807	6993.38	2.66052	11306.7	2.55613	344.717	7.55253	4463.96	2.34565	19915	0.43114	221.441	4.51826	31.3242	2.19656	18.9625	2.42955	342.248	3.79126	15574.7	3.25147	6.83229	2.0307	17.0624	1.24309	15.4335	0.216553	47.4598	0.42814	12.3681	4.55631	31.6106	1.45058	1.02951	3.6143	0.330022	11.7066	0.360371	5.24099	110.111	1.49745	7.96724	1.61503	Keenan_All_040122
101121-044	BG_AE_044	SW of mound, control	30-35	0.4536	84.9007	2.09862	8821.78	1.97491	12318.6	2.54413	241.724	8.61703	4612.01	1.97821	28925.2	0.555555	326.927	4.68507	31.2433	2.51372	21.1278	4.56154	414.837	1.76399	17375.8	2.29436	7.90158	2.44533	19.4902	3.38731	19.0759	2.95689	47.4777	4.24439	18.5597	5.95038	37.654	1.963	1.07151	5.12215	0.26167	7.8272	0.279839	8.17874	131.404	2.34864	12.2907	1.56519	Keenan_All_040122
101121-045	BG_AE_045	SW of mound, control	40-45	0.3926	108.342	3.0839	10041.2	0.624661	13917.2	1.77225	312.055	8.28474	5129.49	1.07325	37488.5	0.265955	314.539	0.281057	36.2868	2.29561	23.3746	2.10847	462.954	0.218433	19370.1	0.487687	8.37908	1.55488	21.1866	1.21311	19.8514	0.594288	61.863	2.29415	16.1221	6.20728	48.5308	2.79443	1.33345	7.689	0.304532	24.0499	0.32657	12.3242	153.657	1.25028	8.92507	0.558455	Keenan_All_040122
