# Supplementary material for: Long-term effects of buried vertebrate carcasses on soil biogeochemistry in the Northern Great Plains
Source: PLoS One. 2023 Nov 8;18(11):e0292994. doi: 10.1371/journal.pone.0292994 (PMC10631625; doi:10.1371/journal.pone.0292994)
Supplement: S4 Table — (XLSX) [file pone.0292994.s005.xlsx]

## Sheet: Sheet1
Sample ID	δ13CVPDB (‰)	Total C (µg)	δ15NAir (‰)	Total N (µg)	Type of Material	Analysis	Sample Weight (mg) from Sample List	%C	%N	Mass Spec
101121-001	-24.6069	1595.18	6.57427	126.891	oven-dried soil	13C, 15N	25.7674	6.1907	0.492449	H
101121-002	-26.5101	1888.14	5.64903	171.39	oven-dried soil	13C, 15N	21.5722	8.75264	0.794496	H
101121-003	-22.1636	1057.63	6.15657	92.1172	oven-dried soil	13C, 15N	23.9617	4.41383	0.384435	H
101121-004	-21.8102	921.812	5.58288	78.9421	oven-dried soil	13C, 15N	20.6632	4.46113	0.382042	H
101121-005	-25.6567	1965.92	4.84407	167.113	oven-dried soil	13C, 15N	26.8604	7.31904	0.622153	H
101121-006	-20.6984	774.168	5.64661	63.4928	oven-dried soil	13C, 15N	20.9726	3.69133	0.302742	H
101121-007	-25.6518	1578.26	5.08804	131.56	oven-dried soil	13C, 15N	22.0715	7.15065	0.596064	H
101121-008	-21.3215	868.179	5.96351	73.4083	oven-dried soil	13C, 15N	20.5067	4.23363	0.357972	H
101121-009	-21.1049	716.252	4.8948	56.8456	oven-dried soil	13C, 15N	21.0314	3.40563	0.270289	H
101121-010	-23.5384	1229.13	5.05263	94.1598	oven-dried soil	13C, 15N	22.1183	5.55708	0.42571	H
101121-011	-21.8951	1153.88	6.95965	91.4175	oven-dried soil	13C, 15N	22.4163	5.14751	0.407817	H
101121-012	-22.8246	1367.8	6.99384	109.191	oven-dried soil	13C, 15N	23.5586	5.80596	0.463489	H
101121-013	-24.2129	1205.07	6.6257	102.184	oven-dried soil	13C, 15N	20.0637	6.00621	0.509298	H
101121-014	-24.2957	1395.13	5.7812	117.361	oven-dried soil	13C, 15N	23.3026	5.98701	0.503639	H
101121-015	-24.246	1425.72	6.22754	112.915	oven-dried soil	13C, 15N	20.8801	6.82812	0.540779	H
101121-016	-24.3046	1403.69	6.39238	111.673	oven-dried soil	13C, 15N	20.2258	6.94012	0.552131	H
101121-017	-23.2011	1580.7	8.59004	172.216	oven-dried soil	13C, 15N	44.1967	3.57652	0.389659	H
101121-017-B	-23.6005	1157.02	8.53368	127.475	oven-dried soil	13C, 15N	32.4022	3.5708	0.393415	H
101121-017 (average)	-23.4008	1368.86	8.56186	149.846	#DIV/0!			3.57366	0.391537
101121-017B	-23.1359	1743.66	7.60193	174.314	oven-dried soil	13C, 15N	53.0177	3.28883	0.328785	H
101121-018	-20.6124	1025	5.2643	104.065	oven-dried soil	13C, 15N	49.8149	2.05762	0.208903	H
101121-019	-15.0838	853.088	4.72421	64.4068	oven-dried soil	13C, 15N	41.1006	2.07561	0.156705	H
101121-020	-13.8552	783.956	4.73936	49.7061	oven-dried soil	13C, 15N	36.3255	2.15814	0.136835	H
101121-021	-16.2551	555.965	5.63207	41.892	oven-dried soil	13C, 15N	22.6502	2.45457	0.184952	H
101121-022	-23.7315	1682.06	8.31733	199.24	oven-dried soil	13C, 15N	50.1408	3.35466	0.397361	H
101121-022-B	-24.0839	1044.05	8.30155	125.447	oven-dried soil	13C, 15N	29.3963	3.55164	0.426743	H
101121-022 (average)	-23.9077	1363.05	8.30944	162.343	#DIV/0!	#DIV/0!	#DIV/0!	3.45315	0.412052
101121-023	-24.0726	1635.56	9.94272	220.495	oven-dried soil	13C, 15N	51.4346	3.17988	0.428689	H
101121-024	-23.2041	1140.83	11.1639	146.08	oven-dried soil	13C, 15N	39.6787	2.87517	0.368157	H
101121-024-B	-17.897	600.95	5.39108	56.1847	oven-dried soil	13C, 15N	31.7154	1.89482	0.177153	H
101121-024 (average)	-20.5505	870.89	8.27751	101.132	#DIV/0!	#DIV/0!	#DIV/0!	2.385	0.272655
101121-025	-16.9393	859.41	5.23084	80.2713	oven-dried soil	13C, 15N	49.4598	1.73759	0.162296	H
101121-026	-13.5021	829.228	4.8487	55.7892	oven-dried soil	13C, 15N	40.336	2.0558	0.138311	H
101121-027	-14.3593	624.484	4.86643	42.6112	oven-dried soil	13C, 15N	29.2931	2.13185	0.145465	H
101121-028	-19.8363	837.997	6.21716	70.7646	oven-dried soil	13C, 15N	24.0358	3.48645	0.294414	H
101121-029	-24.1759	1588.25	9.57956	205.078	oven-dried soil	13C, 15N	53.6285	2.96158	0.382405	H
101121-029-B	-24.4508	1005.81	9.68872	130.28	oven-dried soil	13C, 15N	33.2273	3.02704	0.392086	H
101121-029 (average)	-24.3134	1297.03	9.63414	167.679	#DIV/0!	#DIV/0!	#DIV/0!	2.99431	0.387245
101121-030	-26.8346	2230.83	14.5934	247.502	oven-dried soil	13C, 15N	29.3389	7.60365	0.843598	H
101121-030B	-26.5765	2285.75	11.4249	229.566	oven-dried soil	13C, 15N	39.6142	5.77002	0.579504	H
101121-031	-20.6404	1038.05	4.55924	86.2396	oven-dried soil	13C, 15N	35.5805	2.91747	0.242379	H
101121-032	-22.2569	1106.57	3.75452	96.03	oven-dried soil	13C, 15N	29.8796	3.70343	0.32139	H
101121-032-B	-22.5089	835.585	3.79015	74.9679	oven-dried soil	13C, 15N	22.3767	3.73417	0.335027	H
101121-032 (average)	-22.3829	971.078	3.77233	85.499	#DIV/0!	#DIV/0!	#DIV/0!	3.7188	0.328208
101121-033	-22.6953	943.224	5.53109	83.1653	oven-dried soil	13C, 15N	21.4471	4.39791	0.387769	H
171121-034	-20.4652	1213.84	8.31245	101.069	oven-dried soil	13C, 15N	32.7845	3.70247	0.308281	H
171121-035	-17.624	1292.96	8.12037	95.153	oven-dried soil	13C, 15N	42.8126	3.02005	0.222255	H
171121-035-B	-17.8829	1166.61	8.34167	89.1091	oven-dried soil	13C, 15N	38.1545	3.0576	0.233548	H
171121-035 (average)	-17.7535	1229.79	8.23102	92.1311	#DIV/0!	#DIV/0!	#DIV/0!	3.03882	0.227901
171121-036	-14.0993	1442.03	7.25269	79.1732	oven-dried soil	13C, 15N	51.9121	2.77783	0.152514	H
171121-037	-12.5246	1353.12	6.16756	58.591	oven-dried soil	13C, 15N	50.4774	2.68064	0.116074	H
171121-038	-22.8859	1391.46	6.72655	129.883	oven-dried soil	13C, 15N	29.1245	4.77762	0.445956	H
171121-039	-16.3317	1217.71	6.47286	82.2964	oven-dried soil	13C, 15N	40.5309	3.0044	0.203046	H
171121-040	-12.935	1316.82	6.21263	63.607	oven-dried soil	13C, 15N	49.7259	2.64816	0.127915	H
171121-041	-11.622	1290.72	5.34181	51.9911	oven-dried soil	13C, 15N	52.3707	2.46458	0.0992751	H
171121-042	-19.3418	1192.63	7.61721	96.7905	oven-dried soil	13C, 15N	33.1821	3.59419	0.291695	H
171121-043	-15.7389	1236.68	6.99464	79.5199	oven-dried soil	13C, 15N	41.7564	2.96165	0.190438	H
171121-044	-12.7043	1601.91	5.61163	68.986	oven-dried soil	13C, 15N	50.3152	3.18375	0.137108	H
171121-044-B	-12.8862	1275.5	5.68798	57.0677	oven-dried soil	13C, 15N	39.8514	3.20064	0.143201	H
171121-044 (average)	-12.7953	1438.71	5.64981	63.0269	#DIV/0!	#DIV/0!	#DIV/0!	3.1922	0.140154
171121-045	-12.6566	1688.99	5.53438	70.8795	oven-dried soil	13C, 15N	53.8284	3.13773	0.131677	H
171121-045-B	-12.6909	1220.67	5.71683	54.866	oven-dried soil	13C, 15N	39.5843	3.08373	0.138605	H
171121-045 (average)	-12.6738	1454.83	5.6256	62.8727	#DIV/0!	#DIV/0!	#DIV/0!	3.11073	0.135141
